# Supplementary material for: Prevalence of Cytauxzoon felis Infection-Carriers in Eastern Kansas Domestic Cats
Source: Pathogens. 2020 Oct 20;9(10):854. doi: 10.3390/pathogens9100854 (PMC7594093; doi:10.3390/pathogens9100854)
Supplement: Supplementary file 1 [file pathogens-09-00854-s001.zip]

Archive with 1 entries (1 files):
- pathogens-942077-supplementary.docx
